# Supplementary material for: Induction of anergic or regulatory tumor-specific CD4+ T cells in the tumor-draining lymph node
Source: Nat Commun. 2018 May 29;9:2113. doi: 10.1038/s41467-018-04524-x (PMC5974295; doi:10.1038/s41467-018-04524-x)
Supplement: Supplementary file 4 — Supplementary Data 1 [file 41467_2018_4524_MOESM4_ESM.xlsx]

## Sheet: Feuil1
		Early stage	Advanced stage
		(10-12 weeks)	(20-24 weeks)
Growth pattern	Adenomatous atypical hyperplasia	7/8	0/8
	Micropapillary adenocarcinoma	8/8	8/8
	Papillary adenocarcinoma	0/8	8/8
	Acinar adenocarcinoma	0/8	7/8
	Desmoplastic stroma	0/8	5/8
Furhman nuclear grade	-	2	3
Proliferation index	Micropapillary adenocarcinoma	13.2±2.7	13.7±3.4
	Papillary adenocarcinoma	N/A	42.6±3.6
	Acinar adenocarcinoma	N/A	38.1±5.4
Lymphatic metastases (TdLN)	-	0/5	3/5
Tumor necrosis	-	0/8	3/8
Supplementary Table 1: Summary of pathological and immunohistochemical analyses
Eight animals were studied at each tumor stage. Detailed analysis of the TdLN was performed in 5 animals at each tumor stage. Quantitative results are expressed as mean ± SD
