# Supplementary material for: Induction of anergic or regulatory tumor-specific CD4+ T cells in the tumor-draining lymph node
Source: Nat Commun. 2018 May 29;9:2113. doi: 10.1038/s41467-018-04524-x (PMC5974295; doi:10.1038/s41467-018-04524-x)
Supplement: Supplementary file 5 — Supplementary Data 2 [file 41467_2018_4524_MOESM5_ESM.xlsx]

## Sheet: Feuil1
Supplementary Table 2: Gene signature of tumor‑induced Marilyn pTregs as compared to host nTregs and pTregs generated in tumor‑free mice
Gene Symbol	FOXP3-GFPPos Marilyn pTreg (ES) vs host nTreg		FOXP3-GFPPos Marilyn pTreg (AS) vs host nTreg		FOXP3-GFPPos Marilyn pTreg (Tumor-free:DBY peptide+CpG) vs host nTreg
	Fold Change	q Value	Fold Change	q Value	Fold Change	q Value
1700021F05Rik	2.04152	0.031661	1.91427	0.0437039	1.25673	0.918165
9430015G10Rik	3.67063	0.0208624	3.20629	0.0343154	2.28222	0.366828
Adamts6	2.40789	0.00643128	2.01841	0.0306715	1.5551	0.484605
Alkbh6	2.445	0.00128815	1.97309	0.0155223	1.82857	0.0655601
Ankra2	2.37272	0.0221894	2.26222	0.0264011	1.73745	0.366828
Ankrd55	2.24394	0.0448568	2.66202	0.00908616	1.20287	0.988738
Ap3m1	2.25797	0.0440951	2.24908	0.0358366	1.65314	0.53064
Apol7e	3.43575	0.0338215	3.24729	0.0357457	3.21724	0.0743767
Aptx	2.28145	0.0242454	3.02749	0.00139502	1.68721	0.391721
Araf	1.82918	0.0283262	1.87806	0.0166564	1.58155	0.217672
Arhgap20	5.11702	0.000341038	4.97983	0.000414421	2.28423	0.186151
Arhgap39	1.96617	0.0241149	2.14501	0.0074826	1.64089	0.231518
Atp5s	4.12402	0.0272421	3.60837	0.0399245	1.68186	0.851975
B4galnt1	1.90721	0.0148281	1.90094	0.0128297	1.48672	0.36025
BC021614	2.09226	0.0191491	1.91157	0.0358377	1.52336	0.483736
Cd72	2.76983	0.00128815	3.99735	2.44188e-05	1.67036	0.304674
Chchd3	1.78418	0.0374023	1.75492	0.0354088	1.71212	0.0944722
Cmah	1.81984	0.00954005	1.84274	0.00670825	1.38694	0.440838
Cnep1r1	2.08503	0.0263371	2.69773	0.00147653	1.44227	0.672242
Ctss	1.91137	0.00210043	1.91905	0.00180923	1.53522	0.101215
Dalrd3	2.11816	0.0107858	2.26711	0.00417158	1.8434	0.0745656
Dcaf17	3.21499	0.000768806	2.29277	0.0182569	1.77244	0.288701
Dennd1c	1.74429	0.00841145	1.58043	0.0309082	1.43716	0.222724
Dscam	3.754	0.000222164	5.27301	1.0322e-05	0.9771	0.999623
Dscr3	2.6789	0.0271061	2.34601	0.0492665	2.33076	0.11181
Dusp4	4.24916	7.39368e-05	4.62015	3.1846e-05	1.88981	0.204975
Dzip1	2.22169	0.0294313	2.40177	0.0118495	2.10122	0.0711958
Egr1	2.1338	0.0265563	2.42828	0.00620242	1.64972	0.361579
Ephx1	1.80443	0.00602846	1.83348	0.00400518	1.45455	0.211908
Ets2	3.01045	0.0296064	3.58484	0.00753008	2.31271	0.222143
Exoc6	2.8029	0.00758749	2.94336	0.00421257	1.94644	0.219166
Fam208a	2.30145	0.0269955	3.0608	0.00164658	1.81219	0.275219
Fibcd1	2.41577	0.00629845	2.69951	0.00167221	1.22276	0.950123
Fubp3	2.55351	0.0251471	2.42047	0.0299279	1.45656	0.810141
Fuz	2.59461	0.00982055	2.98019	0.0023336	2.23553	0.053898
Gadd45g	2.76338	0.0397728	3.57207	0.00601211	1.95122	0.446819
Gdi1	1.65518	0.0252189	1.55327	0.0448725	1.37566	0.402748
Gemin6	2.47581	0.0033479	1.99464	0.0276226	1.26107	0.905755
Ggps1	2.1587	0.0316242	2.43765	0.00832925	2.03244	0.084322
Git1	2.04307	0.0434878	2.01989	0.03753	1.68368	0.338661
Grina	1.82778	0.035549	1.92192	0.0165807	1.67114	0.14743
Gtf2i	2.19001	0.0262593	2.34006	0.0114262	2.01958	0.0825178
Gtf2ird1	2.80267	0.011373	2.28698	0.0425884	1.28532	0.950242
H2-DMa	3.44793	0.000920089	3.01761	0.00296481	2.24398	0.0676603
Hsd11b1	2.36223	0.0315082	2.80284	0.00628784	1.83107	0.317995
Hsdl1	2.45566	0.0456068	2.91804	0.0109553	2.29156	0.120357
Htra2	2.1577	0.0478775	2.29649	0.0237311	1.51811	0.680429
Ift20	1.76333	0.0450866	2.26943	0.00180923	1.24347	0.86847
Ift80	2.23788	0.0299396	2.08696	0.04088	2.1404	0.0655601
Ikbke	1.98327	0.0267833	1.81508	0.0475816	1.5708	0.363901
Insl6	3.29589	0.0198891	4.36958	0.00247844	2.21936	0.30178
Invs	3.09114	0.0123915	3.19955	0.00789803	2.33715	0.13408
Itfg1	2.19847	0.0404961	2.06783	0.049093	1.76386	0.337734
Izumo1r	2.06642	0.00547659	1.97631	0.00811516	1.75731	0.0625086
Kcnip2	2.75035	0.0454153	2.85952	0.0295556	1.49522	0.85338
Kdm5b	2.22866	0.00649877	2.22689	0.005746	1.41194	0.658444
Klhl24	3.04337	0.00978365	3.01915	0.00858496	2.22755	0.147551
Krtap4-6	1.5898	0.0120958	1.96822	0.000180339	1.25866	0.577773
Lax1	2.01189	0.0373228	1.93185	0.0420841	1.64789	0.332578
Lck	1.80926	0.0378773	1.8127	0.0302005	1.58923	0.23803
Lrmp	2.04422	0.0164403	2.19506	0.00618074	1.32156	0.798553
Lyrm4	2.40905	0.0493251	2.37428	0.0426622	1.636	0.661956
Lztfl1	2.23057	0.0486515	2.74379	0.00753008	2.09205	0.128302
Metap1d	2.15769	0.0334287	2.0733	0.0366735	1.45103	0.722924
Mettl9	2.91657	0.0171335	2.4913	0.0395292	2.13925	0.217672
Naglu	3.41404	0.0110913	3.05904	0.0190283	2.01025	0.410552
Nfkbid	2.39747	0.0135034	2.0387	0.0431868	2.00625	0.102527
Nit1	1.97298	0.0276071	2.20443	0.00675917	1.65456	0.241391
Nlk	2.18917	0.0415539	2.21266	0.0308532	1.95062	0.165387
Nmrk1	2.94804	0.0303323	2.77127	0.0352511	1.69457	0.710444
Pan2	2.35565	0.00562132	2.11993	0.0147494	1.72163	0.204975
Pbrm1	2.47881	0.00431681	2.1553	0.0157965	1.44188	0.677484
Pdcd1	3.61067	0.000570533	2.51862	0.0139709	1.3826	0.846292
Pigp	2.6001	0.000744986	2.37992	0.00208547	1.83414	0.0725982
Plekhg2	1.81427	0.0246438	2.05291	0.00414618	1.40514	0.519784
Plxdc2	7.96713	0.00840741	4.97604	0.0431868	4.70165	0.111093
Poc5	3.6219	0.00205476	3.08903	0.00666248	1.88109	0.378742
Prepl	3.44894	0.0203161	3.69146	0.0107403	2.22002	0.348982
Ptpn6	1.85158	0.00994234	1.67432	0.0310874	1.40571	0.432123
Rabep2	2.30574	0.0174509	2.04923	0.0382853	1.45319	0.715966
Rasa1	1.97435	0.0054661	1.74252	0.0236592	1.58166	0.148679
Rnf149	2.27315	0.00927421	2.18369	0.0118749	1.53074	0.494876
Rundc3a	2.45325	0.0320626	2.2157	0.0498027	2.32505	0.0743767
Smc4	1.71931	0.0225327	1.81756	0.00824769	1.53237	0.155409
St3gal1	2.13151	0.0139031	2.03097	0.0187134	1.78575	0.130105
Sucla2	1.92711	0.0374023	1.84331	0.0438832	1.31399	0.821752
Tgfbr2	2.30209	0.0171335	2.29804	0.0143308	1.85271	0.179033
Tgfbr3	3.03821	0.0378773	3.81916	0.00753008	3.07912	0.0522205
Thoc7	1.72578	0.0371419	1.75892	0.0238683	1.51914	0.251657
Tmem181a	2.95873	0.0334287	2.91591	0.0295705	1.63386	0.768551
Tusc3	2.47885	0.00884346	2.24659	0.0184725	1.6557	0.408362
Txndc15	2.20479	0.0272421	2.17265	0.0248674	1.86094	0.179033
U2af1l4	2.26747	0.0235124	2.35126	0.0136494	1.54243	0.599366
Ubxn11	2.22135	0.0217965	2.26675	0.0147494	1.09852	0.999623
Use1	1.6803	0.0316654	1.68035	0.0259576	1.23716	0.819392
Usp11	2.38183	0.0291799	2.67088	0.0089077	1.51939	0.71179
Wdr24	2.07325	0.0303323	2.01068	0.0320192	1.70923	0.264047
Wdyhv1	2.7197	0.042677	2.80613	0.0284291	1.83261	0.541691
Wtap	1.75232	0.0432551	1.87042	0.0166564	1.41606	0.523315
Xlr3b	3.16872	0.0374023	4.66558	0.00291151	1.80341	0.697378
Xlr3c	3.32053	0.00368599	3.29974	0.00343527	1.77274	0.483351
Zfp318	2.57031	0.0199265	2.68245	0.0114562	1.35794	0.887131
Zfp60	2.16847	0.00622204	2.13551	0.00634952	1.60123	0.257799
Zfp654	2.32662	0.036199	2.72173	0.00815547	1.58469	0.639084
Znrf1	2.04723	0.00729063	2.22818	0.00209934	1.57261	0.239034
Zwint	1.89458	0.0468148	2.106	0.0136147	1.74306	0.167262
