# Supplementary material for: Induction of anergic or regulatory tumor-specific CD4+ T cells in the tumor-draining lymph node
Source: Nat Commun. 2018 May 29;9:2113. doi: 10.1038/s41467-018-04524-x (PMC5974295; doi:10.1038/s41467-018-04524-x)
Supplement: Supplementary file 6 — Supplementary Data 3 [file 41467_2018_4524_MOESM6_ESM.xlsx]

## Sheet: vol1
anergic_sign_up	logFC	adj.P.Val
4932414N04RIK	1.31263	0.00272592
9530077C05RIK	0.649948	0.0279501
A430093F15RIK	1.36527	0.0100382
APOBEC3	1.07858	0.00909011
ARHGAP20	3.4549	8.43469e-07
B3GNT2	1.13668	0.0100382
BHLHE40	2.51092	1.63957e-05
BMPR2	1.9246	0.00909011
BMYC	2.26031	0.00210969
CHST11	2.13067	0.0171057
DSCAM	2.16452	2.60075e-05
EBI3	1.60417	0.0305027
EMC2	1.21856	0.0203345
FAM169B	0.854045	0.0346442
FIBCD1	1.10279	0.0140052
GSAP	2.03354	0.000104794
ITM2A	1.74452	0.00644196
KCNIP2	1.52019	0.0240925
LAD1	2.4043	3.57882e-05
LCLAT1	1.61308	0.000328916
MAN1C1	2.39235	0.0112759
MYO1E	3.5552	8.5488e-06
NEK8	0.912353	0.0230412
NOD1	1.18333	0.029511
NRN1	1.42906	0.0193057
NUDT16L1	1.27216	0.0138189
OLFR218	1.33728	0.0319773
PAIP2	0.771048	0.0351466
PLA2G4F	2.31903	0.000190632
PLXDC2	3.18283	0.00304958
PLXNA3	1.45661	0.0136459
PPIP5K2	1.46347	0.0270807
PRELID2	1.95991	0.0270922
RGS16	1.83191	0.0346108
SERPINC1	1.91175	0.000734808
SLC22A15	1.88143	0.00620782
SMPDL3B	1.73641	0.0433947
SOX4	1.36587	0.0139471
SYTL2	1.57535	0.00547156
TGFBR1	1.40888	0.00221694
TMEM179B	0.732651	0.0432453
TRAM2	1.66228	0.0339746
VWA5A	1.00318	0.044652
ZFP207	0.851	0.0181723
39326	0.995551	0.0490907
2010109I03RIK	2.11362	0.0169431
4833439L19RIK	0.858891	0.0478071
8030451A03RIK	1.13633	0.0215516
A530021J07RIK	1.82344	0.013724
AKAP7	1.3021	0.035226
ARHGAP24	0.937983	0.018794
CAPN11	1.0185	0.0492638
CCDC163	1.23404	0.009597
CCDC88A	1.34916	0.0270922
CD83	1.06453	0.0276595
CECR6	1.05868	0.0375711
CEP85L	1.43509	0.0352348
COLQ	1.36841	0.0198909
COMMD3	1.1239	0.0389567
ESP24	0.832708	0.00331201
FHL4	0.937084	0.0128935
GM10408	1.91516	0.00803064
GPR137	0.685488	0.0442722
IL18	1.71508	0.0353637
ITGA9	2.08973	0.0155055
KCNJ14	0.957167	0.00729711
KIFC3	1.0612	0.0433947
KRTAP6-5	0.966799	0.0112825
LRRC30	0.718942	0.0256024
MARCKS	0.702608	0.0441866
MRGPRA2B	1.84319	0.014402
MRPL45	1.20721	0.0318195
NPEPPS	1.24625	0.0221956
OLFR1145	0.7904	0.0471422
OLFR1265	1.14148	0.0397221
OMG	1.0309	0.0142013
PALB2	1.09215	0.0287815
PBXIP1	1.19956	0.0183276
PDRG1	0.845889	0.0408428
PLXNA2	0.942162	0.00814372
PTPRB	0.610791	0.0273557
RARG	1.43595	0.031229
RBM5	0.82419	0.0378864
RPH3A	0.602171	0.019988
SERP1	1.24711	0.0319313
SLC52A2	1.30319	0.0470911
SLC9B2	1.79095	0.00702445
SPDL1	1.36702	0.0349343
SPTB	1.15022	0.00965245
TBRG1	0.890461	0.0276556
TMTC4	1.12079	0.0329039
TNFSF4	3.06456	0.000729164
VMN2R7	1.2	0.0059035
WDR60	0.699607	0.0395465
WHRN	1.16253	0.0473854
1700057G04RIK	0.193052	0.756966
1810009N02RIK	0.278832	0.530309
A730017C20RIK	0.260854	0.658965
ACTG2	1.04943	0.367235
ADCK5	0.771984	0.149074
AKR1E1	0.903615	0.207688
ANKRD42	0.213901	0.598908
ARFGEF3	1.25214	0.0550895
ASB3	1.34647	0.0697591
ATP6V1G1	0.596335	0.172338
CAPN3	0.973488	0.103745
CD200R1	1.42042	0.0765741
CD38	1.46009	0.121417
CELF3	0.237796	0.649139
CENPW	0.741616	0.284053
CFHR2	0.162016	0.778637
COA5	0.839654	0.129422
COL4A4	0.12981	0.81922
CYP4B1	0.309677	0.521961
CYP4V3	0.91578	0.230509
DST	0.947354	0.0535644
EDN2	0.134224	0.843949
EOMES	1.22301	0.0798032
FAM101A	0.0744593	0.901444
FAM151A	0.61814	0.218257
FAM216A	1.1551	0.0919127
FERMT2	0.427143	0.277573
GM11564	0.592624	0.444868
GM11567	0.785215	0.242475
GM19668	0.371918	0.360337
GM609	0.361059	0.429662
GM648	0.568833	0.274682
GPHN	0.580536	0.426311
GSTM5	0.194229	0.643898
HPN	0.698877	0.163731
HPX	0.38053	0.318544
HRSP12	1.2665	0.0711318
IL23A	0.414288	0.381288
ING4	0.603404	0.146516
ITGA4	0.396468	0.339963
ITGB3BP	0.912775	0.142775
KCNA10	0.364093	0.450846
LCP2	0.424058	0.183054
LIMS1	0.504143	0.228889
LTA	0.612832	0.262977
LYSMD2	0.251605	0.712418
MRPL27	0.751503	0.24343
MS4A4C	1.41012	0.0513667
MYRFL	0.406108	0.307899
NAIP5	0.614032	0.632236
OAS1B	0.677899	0.178021
OCIAD2	0.0861587	0.93719
OLFR1065	0.111043	0.922745
OLFR1123	0.406969	0.219026
OLFR1441	0.352179	0.360292
OLFR259	0.995598	0.1287
OLFR266	0.72343	0.0787332
OLFR648	0.831313	0.140708
OLFR741	0.673504	0.0664733
OSBPL6	0.745844	0.113078
PDCD1LG2	0.544007	0.363249
PGAP3	0.578037	0.442473
PPID	0.812366	0.16454
PREP	0.465652	0.465662
RALBP1	0.958377	0.202396
RHOX2H	0.953534	0.257061
RPS15	1.04327	0.0683454
RYR2	1.32893	0.073432
SCMH1	0.525826	0.334007
SEMA4C	0.58746	0.197807
SFTPC	-0.256355	0.575858
SLAMF1	0.682585	0.106555
SLC24A2	0.41806	0.172664
SLC35B3	0.991594	0.0719553
SLC36A4	1.4603	0.132624
ST8SIA4	0.333634	0.631871
STARD3NL	0.665107	0.415777
STX11	1.00794	0.153171
SUOX	1.34483	0.0868526
SWT1	0.850467	0.106674
TAS2R116	0.314628	0.383119
TMEM263	0.356936	0.439156
TNFSF9	0.622691	0.479152
TRAM1L1	0.321742	0.51611
TTC39D	0.325354	0.578823
UFSP1	0.722212	0.0764351
UPF3B	0.987573	0.158928
USP11	1.03499	0.0647342
VIPR2	0.105841	0.864602
WSB1	0.770017	0.237897
XIAP	0.614139	0.271843
ZFP944	1.23345	0.0656963

## Sheet: vol2
anergic_sign_up	logFC	adj.P.Val
4932414N04RIK	0.997026	0.0251079
9530077C05RIK	0.978775	0.000594953
A430093F15RIK	1.13567	0.0360425
APOBEC3	0.966195	0.0202071
ARHGAP20	3.28158	1.8516e-06
B3GNT2	1.12946	0.0100732
BHLHE40	2.56357	1.14221e-05
BMPR2	2.22843	0.00217374
BMYC	2.24669	0.00204888
CHST11	2.02445	0.0230587
DSCAM	2.16428	2.58516e-05
EBI3	1.49122	0.0448013
EMC2	1.25998	0.0152417
FAM169B	0.91774	0.0197674
FIBCD1	1.275	0.00373482
GSAP	1.82514	0.000383121
ITM2A	1.66488	0.00909723
KCNIP2	1.68694	0.0104863
LAD1	2.08827	0.000220801
LCLAT1	1.3436	0.00241347
MAN1C1	2.18612	0.0208184
MYO1E	2.89179	0.000139473
NEK8	1.17334	0.00255615
NOD1	1.21418	0.023088
NRN1	1.27244	0.0394005
NUDT16L1	1.06461	0.0433125
OLFR218	1.33118	0.0308116
PAIP2	0.921882	0.00885687
PLA2G4F	2.03187	0.000853337
PLXDC2	2.66621	0.0139312
PLXNA3	1.2666	0.0343389
PPIP5K2	1.32367	0.0470645
PRELID2	2.29695	0.00757434
RGS16	1.77365	0.0393481
SERPINC1	1.88635	0.00080202
SLC22A15	1.86393	0.00628315
SMPDL3B	1.91684	0.0208483
SOX4	1.75723	0.00120809
SYTL2	1.5819	0.00483593
TGFBR1	1.4063	0.00204888
TMEM179B	0.769325	0.0291512
TRAM2	1.60134	0.0397118
VWA5A	1.14127	0.0176642
ZFP207	0.750049	0.0396923
39326	0.929536	0.0649697
2010109I03RIK	1.69972	0.0616797
4833439L19RIK	0.802986	0.0626934
8030451A03RIK	0.935522	0.0656459
A530021J07RIK	1.43512	0.0595754
AKAP7	0.53208	0.468521
ARHGAP24	0.445009	0.331106
CAPN11	-0.00473781	0.996245
CCDC163	0.714649	0.16809
CCDC88A	0.795873	0.229727
CD83	0.650184	0.212334
CECR6	0.683987	0.206082
CEP85L	1.19764	0.0846002
COLQ	1.06608	0.0797805
COMMD3	0.828991	0.143215
ESP24	0.384972	0.223402
FHL4	0.113607	0.85245
GM10408	1.4003	0.0629256
GPR137	0.267975	0.513385
IL18	1.12929	0.193038
ITGA9	1.13828	0.230885
KCNJ14	0.615268	0.106387
KIFC3	0.447955	0.468403
KRTAP6-5	0.42059	0.341764
LRRC30	0.522427	0.122312
MARCKS	0.436653	0.243273
MRGPRA2B	0.836739	0.335242
MRPL45	0.990197	0.0852559
NPEPPS	1.03997	0.0624786
OLFR1145	0.631314	0.12194
OLFR1265	0.686704	0.252161
OMG	0.453159	0.35383
PALB2	0.635887	0.243341
PBXIP1	0.792446	0.143867
PDRG1	0.669022	0.11614
PLXNA2	0.409251	0.321307
PTPRB	0.276569	0.391279
RARG	1.1853	0.081934
RBM5	0.625547	0.127327
RPH3A	0.210527	0.510996
SERP1	0.884406	0.147529
SLC52A2	1.07179	0.109192
SLC9B2	1.17491	0.0959859
SPDL1	0.973952	0.151967
SPTB	0.502203	0.330181
TBRG1	0.785738	0.0543705
TMTC4	0.990388	0.0618153
TNFSF4	1.46008	0.138241
VMN2R7	0.337029	0.546707
WDR60	0.26103	0.529338
WHRN	1.11536	0.0541849
1700057G04RIK	0.81314	0.0480124
1810009N02RIK	0.751213	0.0250221
A730017C20RIK	0.839341	0.0456987
ACTG2	1.98797	0.0399464
ADCK5	1.01975	0.0384663
AKR1E1	1.42366	0.0244182
ANKRD42	0.738903	0.0113473
ARFGEF3	2.17046	0.000416685
ASB3	1.66769	0.0166829
ATP6V1G1	1.04165	0.00683762
CAPN3	1.15382	0.0402556
CD200R1	1.5896	0.0380265
CD38	1.82031	0.0379389
CELF3	0.909311	0.0124243
CENPW	1.30546	0.027562
CFHR2	1.01571	0.00440808
COA5	1.07621	0.0357792
COL4A4	0.729861	0.0356108
CYP4B1	0.8331	0.0227789
CYP4V3	1.42699	0.0343389
DST	1.09415	0.0197674
EDN2	0.795797	0.0485573
EOMES	1.59616	0.0142802
FAM101A	0.679416	0.0400923
FAM151A	0.982963	0.0260823
FAM216A	1.54811	0.0147285
FERMT2	0.709187	0.0377445
GM11564	1.6747	0.00534125
GM11567	1.17745	0.0474133
GM19668	0.792864	0.0167083
GM609	0.767883	0.0380152
GM648	1.16374	0.00785945
GPHN	1.191	0.0445461
GSTM5	0.623809	0.0382232
HPN	0.93062	0.042597
HPX	0.879106	0.00507646
HRSP12	1.96998	0.00231808
IL23A	0.81555	0.03666
ING4	0.764701	0.0467088
ITGA4	0.750495	0.0308303
ITGB3BP	1.13909	0.0480799
KCNA10	0.776873	0.045625
LCP2	0.617311	0.0312176
LIMS1	0.801425	0.0291273
LTA	1.02646	0.0304002
LYSMD2	0.976166	0.0353925
MRPL27	1.42169	0.00972159
MS4A4C	1.48583	0.0352276
MYRFL	0.693691	0.042597
NAIP5	1.84278	0.0477441
OAS1B	0.931377	0.042078
OCIAD2	1.45995	0.0100653
OLFR1065	1.24627	0.044392
OLFR1123	0.584691	0.0484651
OLFR1441	0.777419	0.0129453
OLFR259	1.66118	0.00458146
OLFR266	0.831131	0.034016
OLFR648	1.19452	0.0193186
OLFR741	0.771254	0.0270867
OSBPL6	0.998121	0.0208482
PDCD1LG2	1.12881	0.0208949
PGAP3	1.42731	0.0160197
PPID	1.07423	0.0448459
PREP	1.07527	0.0333099
RALBP1	1.52632	0.0214216
RHOX2H	1.46398	0.0476341
RPS15	1.47929	0.00523778
RYR2	1.70192	0.0141886
SCMH1	1.0648	0.0184214
SEMA4C	0.821301	0.0469481
SFTPC	0.791096	0.0183459
SLAMF1	0.803785	0.0433161
SLC24A2	0.678597	0.012913
SLC35B3	1.06306	0.0448459
SLC36A4	2.23303	0.0107531
ST8SIA4	1.1877	0.0158215
STARD3NL	1.33119	0.0462748
STX11	1.35023	0.0369852
SUOX	1.60916	0.0296002
SWT1	1.07468	0.0279728
TAS2R116	0.636507	0.0314968
TMEM263	0.73701	0.04859
TNFSF9	1.48524	0.0308303
TRAM1L1	0.865686	0.0208184
TTC39D	0.862441	0.049196
UFSP1	0.891686	0.0197383
UPF3B	1.39099	0.0284956
USP11	1.47667	0.00455229
VIPR2	0.740267	0.0380942
WSB1	1.15056	0.046686
XIAP	0.970929	0.0469355
ZFP944	1.41217	0.0267063

## Sheet: vol3
anergic_sign_up	logFC	adj.P.Val
4932414N04RIK	0.429015	0.336258
9530077C05RIK	0.114268	0.759989
A430093F15RIK	-0.24286	0.71139
APOBEC3	0.680016	0.0772965
ARHGAP20	-0.455557	0.515663
B3GNT2	0.769633	0.0601176
BHLHE40	0.990545	0.0569851
BMPR2	1.306	0.0569407
BMYC	1.32328	0.0544693
CHST11	0.981173	0.261526
DSCAM	0.304866	0.59457
EBI3	1.26371	0.0595418
EMC2	0.792367	0.102697
FAM169B	0.475501	0.211517
FIBCD1	0.35636	0.450736
GSAP	0.928764	0.0537381
ITM2A	0.667275	0.298675
KCNIP2	1.17451	0.0561977
LAD1	0.432937	0.478993
LCLAT1	0.674423	0.110126
MAN1C1	-0.155599	0.914517
MYO1E	0.337594	0.721728
NEK8	0.42477	0.279875
NOD1	0.919305	0.0619242
NRN1	-0.313008	0.665411
NUDT16L1	0.731737	0.130876
OLFR218	0.0822184	0.932923
PAIP2	0.627421	0.0567081
PLA2G4F	0.568784	0.370407
PLXDC2	-0.0601695	0.974552
PLXNA3	0.748093	0.185296
PPIP5K2	1.1711	0.0513127
PRELID2	1.39057	0.0854004
RGS16	-0.0717014	0.958695
SERPINC1	0.0688691	0.941286
SLC22A15	1.22778	0.055317
SMPDL3B	1.48167	0.0530068
SOX4	0.336931	0.593379
SYTL2	0.292253	0.668845
TGFBR1	0.816057	0.0579123
TMEM179B	0.571491	0.0772965
TRAM2	0.91985	0.213358
VWA5A	0.593067	0.200878
ZFP207	0.563808	0.0898887
39326	0.46645	0.341541
2010109I03RIK	1.37245	0.0936738
4833439L19RIK	0.547135	0.167023
8030451A03RIK	0.476595	0.333587
A530021J07RIK	1.33243	0.0504725
AKAP7	0.632926	0.289183
ARHGAP24	0.173035	0.726633
CAPN11	0.00336449	0.997217
CCDC163	0.778865	0.0789638
CCDC88A	0.593231	0.324362
CD83	0.789245	0.0725555
CECR6	0.342232	0.528656
CEP85L	0.72501	0.267931
COLQ	0.582953	0.318412
COMMD3	0.821917	0.0940491
ESP24	0.0341114	0.941863
FHL4	0.295746	0.457614
GM10408	0.462018	0.57321
GPR137	0.577593	0.0569849
IL18	1.2595	0.0872158
ITGA9	0.060847	0.966538
KCNJ14	0.644962	0.0521254
KIFC3	0.64138	0.187368
KRTAP6-5	0.0346913	0.955145
LRRC30	0.365802	0.238158
MARCKS	0.181145	0.647967
MRGPRA2B	0.28238	0.77174
MRPL45	0.522842	0.346296
NPEPPS	0.705678	0.168899
OLFR1145	0.50769	0.161869
OLFR1265	-0.132311	0.863129
OMG	0.176622	0.739695
PALB2	0.309438	0.575941
PBXIP1	0.614972	0.206646
PDRG1	0.695607	0.059642
PLXNA2	0.521728	0.120011
PTPRB	0.314274	0.236779
RARG	1.17839	0.0502924
RBM5	0.667902	0.060183
RPH3A	0.551907	0.0201161
SERP1	0.664982	0.228023
SLC52A2	1.11362	0.0562138
SLC9B2	0.436048	0.560042
SPDL1	0.881631	0.137898
SPTB	0.320786	0.509997
TBRG1	0.658231	0.0732528
TMTC4	0.697194	0.149903
TNFSF4	0.0543457	0.972945
VMN2R7	0.598631	0.149005
WDR60	0.265055	0.443389
WHRN	0.502625	0.384177
1700057G04RIK	0.106236	0.851907
1810009N02RIK	0.441814	0.162478
A730017C20RIK	0.312806	0.476075
ACTG2	1.18433	0.195005
ADCK5	0.843079	0.0589691
AKR1E1	0.676638	0.27729
ANKRD42	0.258058	0.394519
ARFGEF3	0.496654	0.450348
ASB3	1.23619	0.0554955
ATP6V1G1	0.706786	0.050185
CAPN3	0.884262	0.0840183
CD200R1	1.20608	0.0837044
CD38	1.05613	0.202644
CELF3	0.360554	0.325963
CENPW	0.809254	0.144224
CFHR2	-0.0830757	0.874704
COA5	0.808938	0.0834777
COL4A4	0.374041	0.266601
CYP4B1	0.331693	0.373337
CYP4V3	1.19748	0.0504698
DST	0.809883	0.0617688
EDN2	0.011698	0.986274
EOMES	0.187624	0.836937
FAM101A	0.238479	0.49738
FAM151A	0.340905	0.465208
FAM216A	1.14107	0.0527157
FERMT2	0.446609	0.159111
GM11564	0.80006	0.168899
GM11567	0.308153	0.65352
GM19668	0.137761	0.744425
GM609	-0.0753493	0.888407
GM648	0.619895	0.138125
GPHN	1.01885	0.0570081
GSTM5	0.333905	0.248841
HPN	0.735099	0.0772965
HPX	0.22843	0.511837
HRSP12	0.976891	0.113062
IL23A	0.361279	0.351459
ING4	0.464627	0.198708
ITGA4	0.550284	0.0840493
ITGB3BP	0.584967	0.295751
KCNA10	0.631872	0.071924
LCP2	0.529061	0.0428997
LIMS1	0.459285	0.188978
LTA	0.564206	0.213606
LYSMD2	0.444333	0.332951
MRPL27	0.253978	0.711057
MS4A4C	0.799401	0.2384
MYRFL	0.266839	0.45009
NAIP5	0.0965384	0.948495
OAS1B	0.677554	0.105353
OCIAD2	0.634085	0.260296
OLFR1065	-0.24579	0.751648
OLFR1123	0.257319	0.386254
OLFR1441	0.466699	0.112153
OLFR259	-0.0534251	0.955804
OLFR266	0.383913	0.320996
OLFR648	0.767632	0.107078
OLFR741	0.260745	0.483774
OSBPL6	0.290417	0.543906
PDCD1LG2	0.608714	0.195538
PGAP3	0.911259	0.0999189
PPID	0.895033	0.0643603
PREP	0.838416	0.0683749
RALBP1	1.06732	0.0824504
RHOX2H	0.338003	0.702619
RPS15	0.496435	0.365816
RYR2	0.0664921	0.953178
SCMH1	0.673961	0.110233
SEMA4C	0.124641	0.821735
SFTPC	0.207568	0.585837
SLAMF1	0.412711	0.285066
SLC24A2	0.440781	0.083049
SLC35B3	0.910529	0.0570603
SLC36A4	1.01182	0.241657
ST8SIA4	0.736174	0.110215
STARD3NL	0.574568	0.391215
STX11	0.831824	0.168668
SUOX	1.28293	0.0578871
SWT1	0.748352	0.0975401
TAS2R116	0.194684	0.548474
TMEM263	0.0706452	0.896691
TNFSF9	0.94837	0.138694
TRAM1L1	0.329604	0.391749
TTC39D	0.489507	0.242744
UFSP1	0.462455	0.210792
UPF3B	1.12027	0.0543449
USP11	0.926439	0.0583449
VIPR2	-0.122796	0.79067
WSB1	0.687065	0.207193
XIAP	0.689527	0.122891
ZFP944	0.594846	0.353627

## Sheet: final
Supplementary Table 3: Gene signature of tumor‑induced anergic Marilyn cells as compared to effector cells generated in tumor‑free mice
Gene Symbol	FOXP3-GFPNeg Marilyn anergic (ES) vs Naive Marilyn		FOXP3-GFPNeg Marilyn anergic (AS) vs Naive Marilyn		FOXP3-GFPNeg Marilyn Teff/mem (Tumor-free:DBY peptide+CpG) vs Naive Marilyn
	Fold Change	q value	Fold Change	q value	Fold Change	q value
4932414N04RIK	1.31263	0.00272592	0.997026	0.0251079	0.429015	0.336258
9530077C05RIK	0.649948	0.0279501	0.978775	0.000594953	0.114268	0.759989
A430093F15RIK	1.36527	0.0100382	1.13567	0.0360425	-0.24286	0.71139		n=44 (COMMON)
APOBEC3	1.07858	0.00909011	0.966195	0.0202071	0.680016	0.0772965		n=51 (ES only)
ARHGAP20	3.4549	8.43469e-07	3.28158	1.8516e-06	-0.455557	0.515663		n=92 (AS only)
B3GNT2	1.13668	0.0100382	1.12946	0.0100732	0.769633	0.0601176
BHLHE40	2.51092	1.63957e-05	2.56357	1.14221e-05	0.990545	0.0569851
BMPR2	1.9246	0.00909011	2.22843	0.00217374	1.306	0.0569407
BMYC	2.26031	0.00210969	2.24669	0.00204888	1.32328	0.0544693
CHST11	2.13067	0.0171057	2.02445	0.0230587	0.981173	0.261526
DSCAM	2.16452	2.60075e-05	2.16428	2.58516e-05	0.304866	0.59457
EBI3	1.60417	0.0305027	1.49122	0.0448013	1.26371	0.0595418
EMC2	1.21856	0.0203345	1.25998	0.0152417	0.792367	0.102697
FAM169B	0.854045	0.0346442	0.91774	0.0197674	0.475501	0.211517
FIBCD1	1.10279	0.0140052	1.275	0.00373482	0.35636	0.450736
GSAP	2.03354	0.000104794	1.82514	0.000383121	0.928764	0.0537381
ITM2A	1.74452	0.00644196	1.66488	0.00909723	0.667275	0.298675
KCNIP2	1.52019	0.0240925	1.68694	0.0104863	1.17451	0.0561977
LAD1	2.4043	3.57882e-05	2.08827	0.000220801	0.432937	0.478993
LCLAT1	1.61308	0.000328916	1.3436	0.00241347	0.674423	0.110126
MAN1C1	2.39235	0.0112759	2.18612	0.0208184	-0.155599	0.914517
MYO1E	3.5552	8.5488e-06	2.89179	0.000139473	0.337594	0.721728
NEK8	0.912353	0.0230412	1.17334	0.00255615	0.42477	0.279875
NOD1	1.18333	0.029511	1.21418	0.023088	0.919305	0.0619242
NRN1	1.42906	0.0193057	1.27244	0.0394005	-0.313008	0.665411
NUDT16L1	1.27216	0.0138189	1.06461	0.0433125	0.731737	0.130876
OLFR218	1.33728	0.0319773	1.33118	0.0308116	0.0822184	0.932923
PAIP2	0.771048	0.0351466	0.921882	0.00885687	0.627421	0.0567081
PLA2G4F	2.31903	0.000190632	2.03187	0.000853337	0.568784	0.370407
PLXDC2	3.18283	0.00304958	2.66621	0.0139312	-0.0601695	0.974552
PLXNA3	1.45661	0.0136459	1.2666	0.0343389	0.748093	0.185296
PPIP5K2	1.46347	0.0270807	1.32367	0.0470645	1.1711	0.0513127
PRELID2	1.95991	0.0270922	2.29695	0.00757434	1.39057	0.0854004
RGS16	1.83191	0.0346108	1.77365	0.0393481	-0.0717014	0.958695
SERPINC1	1.91175	0.000734808	1.88635	0.00080202	0.0688691	0.941286
SLC22A15	1.88143	0.00620782	1.86393	0.00628315	1.22778	0.055317
SMPDL3B	1.73641	0.0433947	1.91684	0.0208483	1.48167	0.0530068
SOX4	1.36587	0.0139471	1.75723	0.00120809	0.336931	0.593379
SYTL2	1.57535	0.00547156	1.5819	0.00483593	0.292253	0.668845
TGFBR1	1.40888	0.00221694	1.4063	0.00204888	0.816057	0.0579123
TMEM179B	0.732651	0.0432453	0.769325	0.0291512	0.571491	0.0772965
TRAM2	1.66228	0.0339746	1.60134	0.0397118	0.91985	0.213358
VWA5A	1.00318	0.044652	1.14127	0.0176642	0.593067	0.200878
ZFP207	0.851	0.0181723	0.750049	0.0396923	0.563808	0.0898887
39326	0.995551	0.0490907	0.929536	0.0649697	0.46645	0.341541
2010109I03RIK	2.11362	0.0169431	1.69972	0.0616797	1.37245	0.0936738
4833439L19RIK	0.858891	0.0478071	0.802986	0.0626934	0.547135	0.167023
8030451A03RIK	1.13633	0.0215516	0.935522	0.0656459	0.476595	0.333587
A530021J07RIK	1.82344	0.013724	1.43512	0.0595754	1.33243	0.0504725
AKAP7	1.3021	0.035226	0.53208	0.468521	0.632926	0.289183
ARHGAP24	0.937983	0.018794	0.445009	0.331106	0.173035	0.726633
CAPN11	1.0185	0.0492638	-0.00473781	0.996245	0.00336449	0.997217
CCDC163	1.23404	0.009597	0.714649	0.16809	0.778865	0.0789638
CCDC88A	1.34916	0.0270922	0.795873	0.229727	0.593231	0.324362
CD83	1.06453	0.0276595	0.650184	0.212334	0.789245	0.0725555
CECR6	1.05868	0.0375711	0.683987	0.206082	0.342232	0.528656
CEP85L	1.43509	0.0352348	1.19764	0.0846002	0.72501	0.267931
COLQ	1.36841	0.0198909	1.06608	0.0797805	0.582953	0.318412
COMMD3	1.1239	0.0389567	0.828991	0.143215	0.821917	0.0940491
ESP24	0.832708	0.00331201	0.384972	0.223402	0.0341114	0.941863
FHL4	0.937084	0.0128935	0.113607	0.85245	0.295746	0.457614
GM10408	1.91516	0.00803064	1.4003	0.0629256	0.462018	0.57321
GPR137	0.685488	0.0442722	0.267975	0.513385	0.577593	0.0569849
IL18	1.71508	0.0353637	1.12929	0.193038	1.2595	0.0872158
ITGA9	2.08973	0.0155055	1.13828	0.230885	0.060847	0.966538
KCNJ14	0.957167	0.00729711	0.615268	0.106387	0.644962	0.0521254
KIFC3	1.0612	0.0433947	0.447955	0.468403	0.64138	0.187368
KRTAP6-5	0.966799	0.0112825	0.42059	0.341764	0.0346913	0.955145
LRRC30	0.718942	0.0256024	0.522427	0.122312	0.365802	0.238158
MARCKS	0.702608	0.0441866	0.436653	0.243273	0.181145	0.647967
MRGPRA2B	1.84319	0.014402	0.836739	0.335242	0.28238	0.77174
MRPL45	1.20721	0.0318195	0.990197	0.0852559	0.522842	0.346296
NPEPPS	1.24625	0.0221956	1.03997	0.0624786	0.705678	0.168899
OLFR1145	0.7904	0.0471422	0.631314	0.12194	0.50769	0.161869
OLFR1265	1.14148	0.0397221	0.686704	0.252161	-0.132311	0.863129
OMG	1.0309	0.0142013	0.453159	0.35383	0.176622	0.739695
PALB2	1.09215	0.0287815	0.635887	0.243341	0.309438	0.575941
PBXIP1	1.19956	0.0183276	0.792446	0.143867	0.614972	0.206646
PDRG1	0.845889	0.0408428	0.669022	0.11614	0.695607	0.059642
PLXNA2	0.942162	0.00814372	0.409251	0.321307	0.521728	0.120011
PTPRB	0.610791	0.0273557	0.276569	0.391279	0.314274	0.236779
RARG	1.43595	0.031229	1.1853	0.081934	1.17839	0.0502924
RBM5	0.82419	0.0378864	0.625547	0.127327	0.667902	0.060183
RPH3A	0.602171	0.019988	0.210527	0.510996	0.551907	0.0201161
SERP1	1.24711	0.0319313	0.884406	0.147529	0.664982	0.228023
SLC52A2	1.30319	0.0470911	1.07179	0.109192	1.11362	0.0562138
SLC9B2	1.79095	0.00702445	1.17491	0.0959859	0.436048	0.560042
SPDL1	1.36702	0.0349343	0.973952	0.151967	0.881631	0.137898
SPTB	1.15022	0.00965245	0.502203	0.330181	0.320786	0.509997
TBRG1	0.890461	0.0276556	0.785738	0.0543705	0.658231	0.0732528
TMTC4	1.12079	0.0329039	0.990388	0.0618153	0.697194	0.149903
TNFSF4	3.06456	0.000729164	1.46008	0.138241	0.0543457	0.972945
VMN2R7	1.2	0.0059035	0.337029	0.546707	0.598631	0.149005
WDR60	0.699607	0.0395465	0.26103	0.529338	0.265055	0.443389
WHRN	1.16253	0.0473854	1.11536	0.0541849	0.502625	0.384177
1700057G04RIK	0.193052	0.756966	0.81314	0.0480124	0.106236	0.851907
1810009N02RIK	0.278832	0.530309	0.751213	0.0250221	0.441814	0.162478
A730017C20RIK	0.260854	0.658965	0.839341	0.0456987	0.312806	0.476075
ACTG2	1.04943	0.367235	1.98797	0.0399464	1.18433	0.195005
ADCK5	0.771984	0.149074	1.01975	0.0384663	0.843079	0.0589691
AKR1E1	0.903615	0.207688	1.42366	0.0244182	0.676638	0.27729
ANKRD42	0.213901	0.598908	0.738903	0.0113473	0.258058	0.394519
ARFGEF3	1.25214	0.0550895	2.17046	0.000416685	0.496654	0.450348
ASB3	1.34647	0.0697591	1.66769	0.0166829	1.23619	0.0554955
ATP6V1G1	0.596335	0.172338	1.04165	0.00683762	0.706786	0.050185
CAPN3	0.973488	0.103745	1.15382	0.0402556	0.884262	0.0840183
CD200R1	1.42042	0.0765741	1.5896	0.0380265	1.20608	0.0837044
CD38	1.46009	0.121417	1.82031	0.0379389	1.05613	0.202644
CELF3	0.237796	0.649139	0.909311	0.0124243	0.360554	0.325963
CENPW	0.741616	0.284053	1.30546	0.027562	0.809254	0.144224
CFHR2	0.162016	0.778637	1.01571	0.00440808	-0.0830757	0.874704
COA5	0.839654	0.129422	1.07621	0.0357792	0.808938	0.0834777
COL4A4	0.12981	0.81922	0.729861	0.0356108	0.374041	0.266601
CYP4B1	0.309677	0.521961	0.8331	0.0227789	0.331693	0.373337
CYP4V3	0.91578	0.230509	1.42699	0.0343389	1.19748	0.0504698
DST	0.947354	0.0535644	1.09415	0.0197674	0.809883	0.0617688
EDN2	0.134224	0.843949	0.795797	0.0485573	0.011698	0.986274
EOMES	1.22301	0.0798032	1.59616	0.0142802	0.187624	0.836937
FAM101A	0.0744593	0.901444	0.679416	0.0400923	0.238479	0.49738
FAM151A	0.61814	0.218257	0.982963	0.0260823	0.340905	0.465208
FAM216A	1.1551	0.0919127	1.54811	0.0147285	1.14107	0.0527157
FERMT2	0.427143	0.277573	0.709187	0.0377445	0.446609	0.159111
GM11564	0.592624	0.444868	1.6747	0.00534125	0.80006	0.168899
GM11567	0.785215	0.242475	1.17745	0.0474133	0.308153	0.65352
GM19668	0.371918	0.360337	0.792864	0.0167083	0.137761	0.744425
GM609	0.361059	0.429662	0.767883	0.0380152	-0.0753493	0.888407
GM648	0.568833	0.274682	1.16374	0.00785945	0.619895	0.138125
GPHN	0.580536	0.426311	1.191	0.0445461	1.01885	0.0570081
GSTM5	0.194229	0.643898	0.623809	0.0382232	0.333905	0.248841
HPN	0.698877	0.163731	0.93062	0.042597	0.735099	0.0772965
HPX	0.38053	0.318544	0.879106	0.00507646	0.22843	0.511837
HRSP12	1.2665	0.0711318	1.96998	0.00231808	0.976891	0.113062
IL23A	0.414288	0.381288	0.81555	0.03666	0.361279	0.351459
ING4	0.603404	0.146516	0.764701	0.0467088	0.464627	0.198708
ITGA4	0.396468	0.339963	0.750495	0.0308303	0.550284	0.0840493
ITGB3BP	0.912775	0.142775	1.13909	0.0480799	0.584967	0.295751
KCNA10	0.364093	0.450846	0.776873	0.045625	0.631872	0.071924
LCP2	0.424058	0.183054	0.617311	0.0312176	0.529061	0.0428997
LIMS1	0.504143	0.228889	0.801425	0.0291273	0.459285	0.188978
LTA	0.612832	0.262977	1.02646	0.0304002	0.564206	0.213606
LYSMD2	0.251605	0.712418	0.976166	0.0353925	0.444333	0.332951
MRPL27	0.751503	0.24343	1.42169	0.00972159	0.253978	0.711057
MS4A4C	1.41012	0.0513667	1.48583	0.0352276	0.799401	0.2384
MYRFL	0.406108	0.307899	0.693691	0.042597	0.266839	0.45009
NAIP5	0.614032	0.632236	1.84278	0.0477441	0.0965384	0.948495
OAS1B	0.677899	0.178021	0.931377	0.042078	0.677554	0.105353
OCIAD2	0.0861587	0.93719	1.45995	0.0100653	0.634085	0.260296
OLFR1065	0.111043	0.922745	1.24627	0.044392	-0.24579	0.751648
OLFR1123	0.406969	0.219026	0.584691	0.0484651	0.257319	0.386254
OLFR1441	0.352179	0.360292	0.777419	0.0129453	0.466699	0.112153
OLFR259	0.995598	0.1287	1.66118	0.00458146	-0.0534251	0.955804
OLFR266	0.72343	0.0787332	0.831131	0.034016	0.383913	0.320996
OLFR648	0.831313	0.140708	1.19452	0.0193186	0.767632	0.107078
OLFR741	0.673504	0.0664733	0.771254	0.0270867	0.260745	0.483774
OSBPL6	0.745844	0.113078	0.998121	0.0208482	0.290417	0.543906
PDCD1LG2	0.544007	0.363249	1.12881	0.0208949	0.608714	0.195538
PGAP3	0.578037	0.442473	1.42731	0.0160197	0.911259	0.0999189
PPID	0.812366	0.16454	1.07423	0.0448459	0.895033	0.0643603
PREP	0.465652	0.465662	1.07527	0.0333099	0.838416	0.0683749
RALBP1	0.958377	0.202396	1.52632	0.0214216	1.06732	0.0824504
RHOX2H	0.953534	0.257061	1.46398	0.0476341	0.338003	0.702619
RPS15	1.04327	0.0683454	1.47929	0.00523778	0.496435	0.365816
RYR2	1.32893	0.073432	1.70192	0.0141886	0.0664921	0.953178
SCMH1	0.525826	0.334007	1.0648	0.0184214	0.673961	0.110233
SEMA4C	0.58746	0.197807	0.821301	0.0469481	0.124641	0.821735
SFTPC	-0.256355	0.575858	0.791096	0.0183459	0.207568	0.585837
SLAMF1	0.682585	0.106555	0.803785	0.0433161	0.412711	0.285066
SLC24A2	0.41806	0.172664	0.678597	0.012913	0.440781	0.083049
SLC35B3	0.991594	0.0719553	1.06306	0.0448459	0.910529	0.0570603
SLC36A4	1.4603	0.132624	2.23303	0.0107531	1.01182	0.241657
ST8SIA4	0.333634	0.631871	1.1877	0.0158215	0.736174	0.110215
STARD3NL	0.665107	0.415777	1.33119	0.0462748	0.574568	0.391215
STX11	1.00794	0.153171	1.35023	0.0369852	0.831824	0.168668
SUOX	1.34483	0.0868526	1.60916	0.0296002	1.28293	0.0578871
SWT1	0.850467	0.106674	1.07468	0.0279728	0.748352	0.0975401
TAS2R116	0.314628	0.383119	0.636507	0.0314968	0.194684	0.548474
TMEM263	0.356936	0.439156	0.73701	0.04859	0.0706452	0.896691
TNFSF9	0.622691	0.479152	1.48524	0.0308303	0.94837	0.138694
TRAM1L1	0.321742	0.51611	0.865686	0.0208184	0.329604	0.391749
TTC39D	0.325354	0.578823	0.862441	0.049196	0.489507	0.242744
UFSP1	0.722212	0.0764351	0.891686	0.0197383	0.462455	0.210792
UPF3B	0.987573	0.158928	1.39099	0.0284956	1.12027	0.0543449
USP11	1.03499	0.0647342	1.47667	0.00455229	0.926439	0.0583449
VIPR2	0.105841	0.864602	0.740267	0.0380942	-0.122796	0.79067
WSB1	0.770017	0.237897	1.15056	0.046686	0.687065	0.207193
XIAP	0.614139	0.271843	0.970929	0.0469355	0.689527	0.122891
ZFP944	1.23345	0.0656963	1.41217	0.0267063	0.594846	0.353627
