# Supplementary material for: Induction of anergic or regulatory tumor-specific CD4+ T cells in the tumor-draining lymph node
Source: Nat Commun. 2018 May 29;9:2113. doi: 10.1038/s41467-018-04524-x (PMC5974295; doi:10.1038/s41467-018-04524-x)
Supplement: Supplementary file 7 — Supplementary Data 4 [file 41467_2018_4524_MOESM7_ESM.xlsx]

## Sheet: Feuil1
Supplementary Table 4: Summary of antibodies used in the study
Antibodies	Source	Catalog Number	Application	Clone
Hamster Anti-mouse TCRβ PE-CF594	BD Bioscience	562841	FACS	H57-597
Mouse Anti-mouse CD45.2 PerCP-Cy5.5	BD Bioscience	552950	FACS	104
Rat Anti-mouse CD44 Alexa Fluor700	BD Bioscience	560567	FACS	IM7
Mouse Anti-mouse CD45.1 APC-Cy7	BD Bioscience	560579	FACS	A20
Rat Anti-mouse CD25 PC7	BD Bioscience	552880	FACS	PC61
Rat Anti-mouse CD86 BV605	BD Bioscience	563055	FACS	GL1
Rat Anti-mouse CD11b APC	BD Bioscience	553312	FACS	M1/70
Mouse Anti-mouse NK1.1-biotin	BD Bioscience	553163	FACS	PK136
Rat Anti-mouse CD4 BV785	Biolegend	100551	FACS	RM4-5
Mouse Anti-mouse CD45.1 BV605	Biolegend	110737	FACS	A20
Rat Anti-mouse CD62L BV605	Biolegend	104437	FACS	MEL-14
Armenian Hamster Anti-mouse CTLA-4 PE	Biolegend	106306	FACS	UC10-4B9
Rat Anti-mouse PD1 PE/Cy7	Biolegend	135215	FACS	29F.1A12
Armenian Hamster Anti-mouse Helios PE	Biolegend	137206	FACS	22F6
Rat Anti-mouse FR4 PE/Cy7	Biolegend	125012	FACS	12A5
Rat Anti-mouse CD19 biotin	Biolegend	115504	FACS	6D5
Rat Anti-mouse F4/80 biotin	Biolegend	123105	FACS	BM8
Rat Anti-mouse Ki67 PE	Biolegend	652403	FACS	16A8
Rat Anti-mouse IFN-g BV711	Biolegend	505835	FACS	XMG1.2
Rat Anti-mouse IL-2 PE	Biolegend	503808	FACS	JES6-5H4
Rat Anti-mouse IL-10 BV421	Biolegend	505022	FACS	JES5-16E3
Rat Anti-mouse GITR APC	Biolegend	126311	FACS	DTA-1
Rat Anti-mouse CD73 APC	Biolegend	127209	FACS	TY/11.8
Armenian Hamster Anti-mouse CD103 PerCP-eF710	Thermofisher Scientific	46-1031-82	FACS	2E7
Rat Anti-mouse Neuropilin-1 APC	Thermofisher Scientific	17-3041-82	FACS	3DS304M
Rat Anti-mouse MHCII (I-A/I-E) Alexa Fluor700	Thermofisher Scientific	56-5321-82	FACS	M5/114.15.2
Rat Anti-mouse CCR7 APC	Thermofisher Scientific	17-1971-82	FACS	4B12
Armenian Hamster Anti-mouse TCR gamma/delta biotin	Thermofisher Scientific	13-5711-82	FACS	eBioGL3
Rat Anti-mouse FOXP3 eF450	Thermofisher Scientific	48-5773-82	FACS	FKJ-16s
Armenian Hamster Anti-mouse CD11c PE-Texas Red	Thermofisher Scientific	MCD11c17	FACS	N418
Rabbit Anti-mouse Ki67	Abcam	ab16667	IHC	SP6
Rabbit Anti-mouse Epcam	Sino Biological	50591-R065	IHC	065
Polyclonal rabbit Anti‑mouse CD3	Abcam	ab5690	IHC
Rat Anti‑mouse B220	Thermofisher Scientific	14-0452-81	IHC	RA3-682
Rat anti‑mouse PNAd	Novus Biological	NB100-77673	IHC	MECA-79
Mouse Anti-human CD3 BV570	Biolegend	300436	FACS	UCHT-1
Mouse Anti-human CD4 PE-TexasRed	Thermofisher Scientific	MHCD0417	FACS	S3.5
Mouse Anti-human CD127 APCeF780	Thermofisher Scientific	47-1278-42	FACS	eBioRDR5
Mouse Anti-human CD25 PC7	Beckman Coulter	A07774	FACS	cB1.49.9
